# Supplementary material for: Morphological and Genomic Differences in the Italian Populations of Onopordum tauricum Willd.—A New Source of Vegetable Rennet
Source: Plants (Basel). 2024 Feb 27;13(5):654. doi: 10.3390/plants13050654 (PMC10934427; doi:10.3390/plants13050654)
Supplement: Supplementary file 1 [file plants-13-00654-s001.zip › Table S1.xlsx]

## Sheet: Foglio1
Table S1. Matrix of Morphological Traits. Measurements of 120 individuals (20 for each population) across 35 traits. The matrix underwent standardized PCA analysis. Labels correspond to Table 3 in the main text.
	Whole plant								Leaves														Flower heads							Fruits
POP	HoP1	HoP2	NoLS	NoL	NoH	LoW	LoT		NoLb	LoL	LoLLb	WoLLb	LoSLb	WoSLb	LoTL	PoL	AoL	CoL	ARoL	RoL	SoL		DoH	DoR	ToR	LoTB	GTs	TBH		Area	Mean	Perim	Width	Height	Circ	AR
SOL	152	165	16	142	24	18.38	2.204		19	294.834	26.238	23.241	12.59	12.585	2.984	1496.82	12842.8	0.072	3.174	0.315	0.558		54.45	26.6173	6.295	1.819	2	1		11.415	107.858	15.2475	3.1795	5.07	0.6165	1.8345
SOL	193	209	13	138	22	23.634	3.918		21	347.335	34.193	32.361	10.123	7.465	3.406	2210.97	22313.9	0.057	3.379	0.296	0.636		70.669	28.9897	6.342	2.86233	2	1		10.0045	93.317	13.039	2.911	4.747	0.74	1.7355
SOL	143	154	15	135	29	23.328	5.295		17	311.515	42.583	31.79	14.498	9.996	3.969	1987.85	16735.3	0.053	3.927	0.255	0.591		67.8707	28.2117	6.65067	2.749	2	1		10.5775	98.7517	14.1154	2.6927	5.316	0.6674	2.00135
SOL	150	164	13	166	27	26.768	4.783		14	267.331	34.639	28.093	8.105	3.334	4.264	1646	13123.6	0.061	3.487	0.287	0.584		75.0273	31.4097	4.553	3.223	2	0		9.8703	81.7278	13.1702	2.6618	4.9542	0.71475	1.8845
SOL	167	109	21	440	57	23.932	5.731		15	390.365	45.169	27.513	12.283	18.573	5.325	2687.74	23679.8	0.041	4.29	0.233	0.557		75.2563	27.4567	3.986	3.58333	2	1		10.5168	102.216	14.0671	2.5567	5.54315	0.66895	2.15155
SOL	133	145	9	72	12	17.89	4.488		17	290.438	33.602	22.723	12.914	10.49	4.034	1759.86	11624.9	0.047	4.281	0.234	0.581		74.4473	30.6153	3.79333	3.622	2	1		10.96	105.771	14.0273	2.76825	5.37765	0.7008	1.93815
SOL	176	192	21	297	38	20.514	5.078		13	309.047	28.943	21.765	8.221	14.012	5.159	1781.86	15335.8	0.061	4.294	0.233	0.623		74.2813	32.6443	4.53333	3.41333	2	1		10.4239	168.932	13.5466	2.74485	5.1148	0.71345	1.8305
SOL	168	175	14	293	45	25.311	4.833		14	269.49	32.112	16.488	11.189	8.426	5.586	1583.39	12619.3	0.063	3.58	0.279	0.623		71.1953	30.8973	4.54867	3.636	2	1		10.982	96.5682	14.121	2.8408	5.267	0.6937	1.86935
SOL	126	145	7	130	24	21.225	4.641		14	299.173	41.237	36.412	13.179	12.584	4.749	1872	17912	0.064	3.287	0.304	0.653		70.9873	29.683	4.92733	3.393	2	1		11.2443	94.4159	14.0806	2.8316	5.3646	0.7126	1.9128
SOL	114	136	22	291	49	16.506	4.45		14	314.263	49.257	28.079	14.815	9.821	4.916	2243.03	12760.7	0.032	3.402	0.294	0.482		73.3203	28.945	4.043	3.71333	2	1		11.063	96.3534	14.1095	2.74555	5.45325	0.69815	1.9833
SOL	129	150	9	173	22	23.852	4.838		14	336.249	54.469	37.831	11.712	15.285	4.617	2299.34	19698	0.047	3.391	0.295	0.559		69.508	29.5517	4.93733	4.009	2	1		10.6139	100.765	14.2327	2.68725	5.3619	0.6616	2.04335
SOL	158	174	10	144	17	22.166	4.607		18	378.416	51.819	30.896	8.666	7.818	4.054	2664.23	25740.1	0.046	3.974	0.252	0.609		59.34	26.1013	4.379	2.81333	2	1		10.7604	88.3867	13.9354	2.68635	5.42745	0.6963	1.99855
SOL	161	182	16	294	41	21.988	4.77		10	247.525	38.935	19.879	14.182	10.242	3.951	1568.81	11787.2	0.06	3.158	0.317	0.564		66.068	27.8	4.21167	3.47433	2	1		11.5436	130.922	15.4156	2.9276	5.50645	0.6206	1.99115
SOL	166	198	22	397	49	31.174	6.234		14	324.577	49.895	24.956	16.081	12.645	6.578	1876.01	17702.1	0.063	3.517	0.284	0.566		68.4663	29.5187	4.07567	3.702	2	1		10.1674	87.7432	13.6575	2.71725	5.07765	0.68575	1.8959
SOL	114	117	9	115	19	18.446	4.635		14	254.767	29.915	23.141	14.453	13.309	5.312	1305.17	12070.4	0.089	3.453	0.29	0.664		70.7417	28.766	3.513	3.91667	2	1		8.77255	123.941	13.6072	2.50235	4.9565	0.60275	2.03685
SOL	179	197	13	205	37	23.945	4.722		18	299.538	40.365	24.676	8.92	7.178	4.32	1710.42	14256.1	0.061	4.036	0.248	0.601		69.4643	31.48	4.37333	3.32267	2	1		10.6623	83.6349	13.7484	2.7944	5.182	0.70975	1.88465
SOL	179	186	12	199	32	15.131	3.952		17	302.481	32.678	26.335	7.838	7.981	4.882	1697.46	18799.9	0.082	2.814	0.355	0.686		61.5877	25.346	3.63267	3.776	2	1		11.1875	109.817	17.3001	2.91155	5.5978	0.51665	1.9984
SOL	186	196	10	127	20	21.172	5.545		15	269.988	33.832	24.102	10.708	10.302	4.436	1658.61	14199.5	0.065	3.605	0.277	0.616		68.959	26.3523	3.828	3.96433	2	1		10.016	118.042	14.4209	2.6724	5.1951	0.6085	1.9823
SOL	123	130	7	258	25	16.865	4.254		8	163.67	37.518	37.966	25.121	26.558	4.771	1418.36	12770.3	0.08	2.217	0.451	0.635		73.952	32.338	4.66633	3.65133	2	0		11.7553	106.251	15.8001	3.0367	5.42955	0.60155	1.82275
SOL	187	198	13	191	51	16.919	4.603		15	325.719	38.808	26.752	10.069	8.585	4.217	1935.65	23727.7	0.08	2.921	0.342	0.661		64.976	27.071	3.60533	3.65833	2	1		9.98625	95.3871	13.4575	2.7657	5.0225	0.69405	1.98385
VIS	123	124	4	65	8	18.427	4.329		15	172.719	21.813	16.705	10.039	6.464	4.223	1022.49	7292.81	0.088	2.934	0.341	0.651		74.4553	26.5807	5.807	3.807	2	0		8.54775	114.096	13.0654	2.54035	4.7464	0.628	2.06815
VIS	146	153	14	124	19	24.508	3.584		12	185.867	26.19	12.27	10.831	4.281	6.069	1349.51	8590.43	0.059	2.358	0.424	0.595		90.1637	26.8063	6.37267	3.45733	2	0		9.42175	140.322	14.2351	2.79635	4.66535	0.61595	1.7474
VIS	116	141	9	123	24	26.092	6.22		14	227.328	22.82	12.394	14.651	10.899	5.154	1238.61	8539.65	0.07	3.043	0.329	0.611		89.528	38.256	5.06767	5.158	2	0		9.6463	103.156	13.1188	2.71285	4.84245	0.7041	1.90175
VIS	150	156	6	109	29	25.749	4.759		17	212.221	34.755	24.134	7.943	7.566	5.013	1514.22	12037.3	0.066	2.805	0.357	0.57		85.6453	28.9543	3.563	4.359	2	0		9.5328	116.129	13.3959	2.6349	4.96565	0.6665	2.02705
VIS	114	126	14	191	29	18.44	4.887		16	247.738	25.385	22.667	10.618	8.22	3.859	1221.9	14922.4	0.126	2.69	0.372	0.764		82.6583	30.849	4.702	4.32667	2	0		8.05265	120.02	12.6336	2.3974	4.6321	0.63605	2.02025
VIS	89	105	5	86	11	17.378	5.488		15	256.28	31.803	18.674	12.7	5.368	5.054	1380.08	13891.5	0.092	2.974	0.336	0.717		86.057	28.4333	3.461	4.67567	2	0		7.5107	104.372	11.3769	2.4236	4.22775	0.7281	1.82225
VIS	172	176	6	89	8	18.675	3.962		16	269.554	31.421	22.743	11.286	9.867	4.346	1828.24	18850.5	0.071	2.529	0.395	0.703		81.158	26.1723	3.09733	4.108	2	1		8.8433	146.121	13.6116	2.5426	4.7524	0.6057	2.01895
VIS	139	161	9	127	21	18.13	5.032		16	364.375	37.033	22.69	12.999	13.942	4.223	2139.74	22018.6	0.06	4.315	0.232	0.618		76.8157	26.7357	3.29833	3.43867	2	1		7.7126	143.133	12.1363	2.38825	4.40895	0.65705	1.92315
VIS	136	164	9	169	25	19.856	5.873		13	367.688	41.867	24.741	11.506	9.244	5.267	2153.2	28398.4	0.077	3.189	0.314	0.655		90.719	34.7337	4.32267	4.64067	2	1		8.2543	123.234	12.6067	2.5187	4.5035	0.6579	1.87935
VIS	129	141	7	133	19	19.909	4.337		12	255.063	36.492	20.079	11.884	10.419	4.041	1826.43	19203.8	0.072	2.509	0.399	0.625		88.9827	34.855	4.39767	3.40767	2	1		8.39165	123.352	13.1169	2.3881	4.78345	0.6121	2.0827
VIS	143	168	13	211	36	22.655	4.382		10	212.249	23.568	21.513	14.241	10.659	5.15	1208.73	12692.2	0.109	2.608	0.383	0.693		76.2123	27.866	4.24567	4.03067	2	1		10.6574	140.482	14.1829	2.7992	5.08975	0.66715	1.87795
VIS	98	107	4	44	10	19.809	5.432		17	188.41	24.878	15.516	8.466	6.467	5.796	1409.93	8905.94	0.056	2.938	0.34	0.639		80.685	31.303	3.94133	5.324	2	1		10.4124	108.135	14.6226	2.7455	5.3989	0.63105	2.067
VIS	132	147	8	98	12	25.266	7.201		14	154.28	23.324	16.589	6.923	4.232	6.543	1035.69	5277.46	0.062	2.264	0.442	0.567		90.8087	35.382	4.53333	4.46567	2	0		11.6084	140.227	15.204	3.0017	5.34725	0.642	1.8743
VIS	105	125	11	149	29	18.469	4.786		15	217.907	24.637	28.225	10.9	8.043	5.088	1437.58	10212.8	0.062	3.088	0.324	0.677		87.241	31.1327	3.84033	5.209	2	1		9.434	109.921	13.0989	2.64815	4.8423	0.692	1.8933
VIS	173	190	11	179	24	23.05	5.277		15	393.67	57.33	36.535	15.575	14.404	5.502	2393.64	35091.5	0.077	3.113	0.321	0.646		100.747	34.2197	3.836	5.566	2	0		9.32405	115.672	13.3735	2.5489	5.07335	0.6551	2.1248
VIS	159	173	19	244	40	22.136	5.545		17	305.163	37.79	19.711	13.655	12.207	4.399	2193.76	25577.9	0.067	2.221	0.45	0.701		90.6183	29.6043	4.41533	4.589	2	0		9.77495	115.758	12.8486	2.82015	4.6748	0.7441	1.75135
VIS	150	161	8	211	24	18.468	5.412		15	254.323	30.927	25.562	14.605	7.181	5.78	1968.06	13142.6	0.043	3.254	0.307	0.588		79.497	28.2003	2.817	4.68367	2	1		7.62335	133.179	12.3593	2.34095	4.44345	0.631	1.97465
VIS	121	140	8	77	16	17.854	4.55		15	199.078	30.917	14.41	8.701	4.761	5.839	1403	10605.2	0.068	2.177	0.459	0.669		87.7627	30.0963	3.60067	5.40667	2	1		9.43435	115.693	12.6894	2.75975	4.55475	0.73635	1.72465
VIS	178	182	5	101	13	19.223	4.954		14	185.118	20.29	17.66	11.833	8.75	4.831	1207.02	8418.81	0.073	2.937	0.34	0.687		74.8167	31.5913	2.94867	3.931	2	1		10.7402	146.922	14.5793	2.78235	5.08255	0.64025	1.86645
VIS	175	190	10	240	26	26.511	6.158		13	224.577	22.096	24.34	12.399	8.429	5.105	1385.07	11742.9	0.077	3.026	0.33	0.648		86.3107	31.3653	4.60533	4.44967	2	0		9.1098	132.686	12.9979	2.6212	4.6275	0.6779	1.8484
COL	197	225	18	562	67	21.806	5.919		13	264.623	43.967	27.372	18.653	12.022	5.427	1904.63	16447.9	0.057	2.454	0.407	0.507		80.928	29.5817	6.404	3.17967	2	0		10.2155	98.7344	14.068	2.65705	5.23575	0.6475	2.134
COL	208	230	25	322	45	17.056	3.978		15	372.047	51.864	27.553	13.264	9.639	5.192	2748.72	27076.9	0.045	3.098	0.323	0.55		75.8097	31.1393	4.149	3.635	2	0		8.4146	99.243	13.4749	2.41615	4.7861	0.59535	2.118
COL	166	186	11	226	25	18.036	4.161		12	184.038	22.711	8.619	6.831	3.038	4.536	1188.39	7949.54	0.071	3.041	0.329	0.566		70.4187	26.7463	3.716	3.44867	2	1		8.2451	104.06	12.6658	2.49175	4.43305	0.65045	1.9009
COL	192	198	22	206	37	23.702	4.684		12	177.889	26.879	22.661	8.463	8.985	4.292	1138.96	8030.18	0.078	2.31	0.433	0.517		73.637	30.2673	4.23333	3.658	2	1		7.533	90.7852	12.1719	2.4331	4.3555	0.63915	2.0576
COL	187	208	23	456	53	27.292	4.933		16	325.855	49.144	35.738	11.227	10.08	5.436	2308.72	26742.7	0.063	3.17	0.315	0.636		70.2143	30.61	4.15033	3.24233	2	1		8.9955	91.6894	12.9578	2.4912	4.83105	0.6742	2.05215
COL	166	193	10	207	31	20.466	4.218		12	206.96	38.018	27.338	4.781	1.651	4.513	1419.95	10178.4	0.063	2.833	0.353	0.483		66.6177	26.0923	4.04567	3.603	2	1		7.7121	88.9479	11.7411	2.3878	4.3155	0.7038	1.85965
COL	168	172	9	122	20	23.833	4.44		17	280.759	35.557	27.547	5.84	2.249	4.088	1523.43	12278.5	0.066	3.866	0.259	0.588		62.4887	22.8963	3.101	3.84533	2	0		8.07965	67.7621	12.2849	2.4199	4.52955	0.6735	1.99245
COL	151	155	7	80	9	20.48	3.503		15	223.495	35.01	29.886	9.028	9.174	2.763	1738.61	13822.9	0.057	2.897	0.345	0.583		68.1657	28.7827	3.46767	2.55367	2	0		9.79215	107.822	13.5356	2.68875	5.08205	0.67095	2.0624
COL	135	149	4	65	8	13.746	4.116		13	169.748	23.147	23.104	10.694	7.988	5.104	889.752	6961.19	0.11	2.696	0.371	0.633		72.3663	27.581	3.48233	2.55967	2	1		8.54495	91.0821	12.8435	2.4584	4.6848	0.6526	2.03895
COL	143	165	15	191	25	22.063	4.467		14	219.675	29.505	17.569	15.088	11.607	5.36	1522.17	13396.9	0.073	2.995	0.334	0.621		64.069	26.8817	3.16133	2.326	2	0		8.6051	97.2585	12.5923	2.5491	4.6232	0.68305	1.9903
COL	171	192	17	313	40	29.447	5.502		12	319.736	40.521	19.917	18.626	15.902	6.351	2103.84	20790.7	0.059	3.46	0.289	0.62		81.201	34.038	4.25467	3.87533	2	1		9.0869	95.9966	13.0943	2.5316	4.9323	0.6671	2.06335
COL	155	191	16	214	31	19.687	4.255		14	329.781	38.355	24.331	16.678	16.002	4.969	2271.02	27191.6	0.066	3.012	0.332	0.603		86.9417	32.4093	3.71667	2.76733	2	1		9.4904	92.3624	13.5947	2.6291	4.991	0.6503	2.048
COL	166	193	18	342	48	23.451	4.236		11	277.665	39.137	27.93	11.924	8.719	4.859	1751.41	17065.8	0.07	2.762	0.362	0.612		75.7053	27.749	3.481	2.61167	2	1		8.3661	97.3183	12.9429	2.31745	4.94745	0.6292	2.2333
COL	189	213	12	214	37	20.714	3.904		12	282.906	46.271	31.696	14.998	13.744	4.802	1838.7	17172.3	0.064	2.924	0.342	0.577		71.523	29.2783	4.49133	2.61367	2	1		10.58	115.687	14.5245	2.7044	5.3251	0.63275	2.10075
COL	183	202	25	555	59	17.763	4.071		13	268	33.094	20.998	9.54	6.233	6.126	1795.87	14477.6	0.056	3.121	0.32	0.53		84.84	31.5547	4.04433	3.096	2	0		8.7578	115.224	13.6448	2.55265	4.69835	0.59735	1.9273
COL	191	216	15	283	29	21.352	4.524		13	286.014	35.94	23.436	7.702	5.401	4.288	1786.26	15562.9	0.061	3.627	0.276	0.552		71.952	29.645	3.75867	2.82367	2	0		9.22915	72.6183	13.4722	2.5695	4.96825	0.63995	2.0671
COL	152	167	14	174	25	20.299	3.892		13	220.466	26.022	25.269	15.207	15.091	3.818	1495.12	12524.6	0.07	2.869	0.349	0.544		70.1773	28.643	3.48267	2.79833	2	1		9.0244	85.5361	13.2602	2.52865	4.95455	0.64795	2.0251
COL	162	174	15	255	27	19.631	3.879		13	223.944	32.765	33.707	12.517	9.18	3.556	1503.63	12274.9	0.068	3.09	0.324	0.589		68.3947	30.5337	3.428	2.76733	2	0		8.93915	83.562	12.9556	2.5776	4.62305	0.6693	1.90015
COL	191	200	16	284	44	20.606	4.208		17	331.702	47.579	37.294	17.672	17.841	4.719	2260.03	21784	0.054	3.138	0.319	0.554		75.4877	30.1247	3.62233	3.15167	2	0		8.4187	84.7728	12.8259	2.4395	4.6376	0.6471	2.01765
COL	169	193	13	364	53	17.901	3.812		12	295.936	37.122	28.491	14.449	15.224	3.887	1783.07	18862.1	0.075	3.473	0.288	0.553		68.8873	31.1947	4.53633	3.35733	2	0		8.45895	89.8526	12.9346	2.434	4.80055	0.63935	2.02055
ROT	120	140	4	64	15	17.452	3.518		13	162.291	30.115	20.095	12.017	11.085	1.842	1025.4	8031.78	0.096	2.65	0.377	0.668		53.8417	28.0173	6.506	2.53167	1	0		11.3608	82.564	15.068	2.9355	5.2104	0.63305	1.966
ROT	137	148	8	92	35	19.89	2.401		16	220.541	49.873	28.124	13.518	9.288	1.784	1822.67	13479.1	0.051	2.557	0.391	0.642		54.9797	26.852	5.721	2.36	1	1		13.8895	107.506	16.413	3.2514	5.5527	0.6613	1.83085
ROT	144	159	6	83	18	23.34	3.412		10	203.12	38.515	29.017	19.77	16.895	2.712	1367.21	11795.2	0.079	2.23	0.448	0.584		64.1807	35.3053	7.18167	3.577	1	1		10.8936	89.2759	13.8993	3.0399	4.7966	0.70915	1.7425
ROT	133	139	4	45	10	15.482	3.555		14	261.765	45.31	24.621	16.667	16.63	2.976	1909.34	15873.9	0.055	2.988	0.335	0.615		60.649	40.2997	4.33	2.96933	1	1		10.3031	79.6507	13.9827	2.7909	4.90565	0.66125	1.95005
ROT	133	154	6	79	19	23.906	3.757		13	280.611	59.22	41.151	21.978	16.624	2.884	2488.91	18100.5	0.037	2.897	0.345	0.57		57.5293	29.6823	4.98933	2.971	1	1		12.4007	98.3717	15.3259	3.05975	5.2076	0.6662	1.78255
ROT	126	131	4	74	18	20.477	3.528		11	150.094	27.05	17.269	9.171	5.083	2.076	709.829	4072.21	0.102	3.267	0.306	0.559		68.9943	35.1623	4.973	3.411	1	1		10.5908	84.4467	13.9805	2.86435	4.82645	0.68185	1.79005
ROT	149	154	5	44	10	16.265	3.245		22	268.958	34.843	24.946	7.382	5.077	2.678	1800.33	10112	0.039	4.13	0.242	0.523		57.1223	28.5663	4.47833	2.52867	1	1		9.72855	87.1871	13.9216	2.81635	4.7309	0.6346	1.86475
ROT	135	143	10	184	64	20.593	3.248		18	342.792	78.545	54.408	16.772	11.591	2.606	2485.09	37777.5	0.077	1.963	0.509	0.76		61.7937	33.8837	5.19067	2.82333	1	1		10.4403	94.4335	14.1612	2.9327	4.86565	0.65675	1.849
ROT	117	127	3	29	6	15.516	2.844		16	230.696	40.586	23.129	10.786	10.482	2.7	1541.86	11865.1	0.063	2.926	0.342	0.668		57.38	30.669	4.51867	2.20133	1	1		10.4929	75.1302	13.6797	2.95305	4.7851	0.7048	1.8464
ROT	133	140	5	56	11	16.689	3.66		21	296.151	42.03	36.628	9.611	6.384	2.915	2223.57	12604	0.032	3.942	0.254	0.584		52.5013	26.472	3.88033	2.625	1	0		12.0968	96.1872	14.7993	3.1458	5.16815	0.69505	1.7955
ROT	116	138	11	96	46	14.084	3.714		18	278.865	52.828	22.32	7.17	4.884	4.622	2448.15	8534.99	0.018	2.214	0.452	0.438		51.716	31.7323	5.06933	2.895	1	1		12.2952	106.655	15.6963	3.20375	5.1167	0.63525	1.7232
ROT	110	121	9	88	18	13.738	3.14		15	190.179	33.079	17.306	14.481	12.695	2.117	1369.44	7161.14	0.048	3.149	0.318	0.613		45.936	24.4147	3.80233	2.56667	1	1		9.40325	75.3175	13.5855	2.6286	4.71475	0.6419	1.94815
ROT	119	119	5	49	13	16.261	3.221		15	215.669	36.269	27.644	6.351	3.441	5.379	1669.35	5953.09	0.027	3.322	0.301	0.482		64.0087	33.201	4.60467	3.10633	1	1		11.2541	95.6502	14.6289	2.87185	5.2498	0.66215	2.0132
ROT	150	161	10	70	24	16.293	2.989		23	313.481	56.682	40.379	14.205	16.329	3.7	2637.62	17956.8	0.032	2.769	0.361	0.612		57.3947	31.4173	5.10667	2.63133	1	1		9.56015	76.8518	13.8999	2.5583	4.86345	0.62605	2.0305
ROT	140	145	10	67	29	15.414	3.887		24	388.289	61.632	38.913	12.046	13.118	3.224	3514.28	25430.7	0.026	3.188	0.314	0.567		58.579	32.546	5.074	3.02667	1	1		10.4954	88.3725	14.0326	2.77455	5.02585	0.66795	2.01275
ROT	121	146	4	62	13	13.915	3.404		18	222.496	32.716	21.833	8.131	6.29	3.859	1780.13	6299.62	0.025	4.329	0.231	0.489		49.9343	28.016	4.02967	2.693	1	1		12.1966	119.845	15.3607	3.1639	5.0743	0.6564	1.71825
ROT	118	122	3	40	15	13.173	3.003		16	196.136	39.31	26.776	15.69	11.659	3.512	1425.51	1425.51	0.054	3.047	0.328	0.586		54.3677	29.175	5.06767	2.253	1	1		11.9511	106.045	14.5687	3.00245	5.1134	0.7073	1.7741
ROT	145	158	7	55	19	16.303	3.089		17	226.593	37.823	30.675	7.668	4.904	3.089	1464.71	9263	0.054	2.877	0.348	0.585		55.6663	30.156	3.947	2.654	1	1		10.5644	94.8899	13.878	2.81595	4.89945	0.6989	1.84555
ROT	111	114	3	40	7	12.923	3.082		14	184.28	27.174	27.567	12.858	8.3	2.841	1157.98	5619.99	0.053	4.338	0.231	0.541		52.674	29.8937	5.288	2.859	1	1		9.3174	110.21	13.7841	2.62625	4.569	0.62625	1.8214
ROT	125	135	6	68	13	13.535	3.513		15	283.342	47.242	22.625	11.036	8.098	3.519	2428.74	6993.51	0.015	2.16	0.463	0.329		56.864	30.748	4.89733	2.62333	1	1		9.7582	95.6692	13.8319	2.67975	4.8016	0.6464	1.9034
PES	125	130	8	95	33	17.816	2.658		18	351.507	64.123	27.397	14.341	9.574	4.881	2514.62	18412.8	0.037	3.756	0.266	0.542		56.562	29.0807	5.71733	2.53167	1	1		10.4347	103.917	13.9068	2.7457	5.01615	0.68275	1.9169
PES	161	178	11	140	52	34.426	5.536		19	324.382	43.362	19.088	10.764	7.736	4.901	1880.9	9222.83	0.033	4.725	0.212	0.407		61.132	29.5067	6.214	3.16133	1	1		10.5863	108.596	13.9969	2.7555	5.1004	0.6796	2.03275
PES	186	206	14	192	59	18.884	3.838		18	401.509	68.732	41.155	17.24	17.43	3.122	2668.48	24090.4	0.043	3.696	0.271	0.569		63.1057	29.4363	6.003	3.315	1	1		10.9853	107.981	14.2043	2.79605	5.14075	0.68655	1.9011
PES	145	165	19	227	66	15.027	3.525		16	242.056	37.592	23.818	10.97	7.566	3.608	1640.79	8751.07	0.041	4.536	0.22	0.496		52.8387	26.72	3.98333	2.702	1	1		9.7126	114.689	14.0751	2.70365	4.808	0.62345	1.9358
PES	133	165	17	179	89	16.264	4.382		17	314.257	63.384	29.857	15.449	12.525	5.143	2906.71	11543.2	0.017	3.88	0.258	0.402		64.5707	29.4647	4.258	4.54267	1	1		10.5636	106.071	14.0389	2.8225	5.0454	0.67505	1.94515
PES	148	180	28	284	141	17.199	3.718		15	323.836	66.422	36.115	30.649	15.705	6.17	3175.85	18775.4	0.023	3.481	0.287	0.517		64.6913	32.1043	3.86933	3.122	1	1		11.2301	114.16	14.66	2.85475	5.23165	0.66185	1.9154
PES	139	169	25	260	51	19.933	3.671		18	302.399	43.864	18.512	10.152	5.166	3.516	2486.53	9921.97	0.02	5.017	0.199	0.449		54.4783	23.567	3.74333	2.83467	1	1		11.0904	95.1606	14.7106	2.7908	5.3076	0.64895	2.08095
PES	135	168	12	183	44	16.646	4.191		23	422.847	54.598	23.912	6.732	3.857	3.716	2955.7	8111.57	0.012	3.688	0.271	0.245		58.352	28.5043	4.42167	2.73967	1	1		11.1168	109.324	14.6766	2.80955	5.1918	0.6544	1.92355
PES	97	143	11	161	46	18.507	3.722		15	213.795	39.438	16.771	12.821	9.941	3.926	1382.4	6512.75	0.043	3.644	0.274	0.521		57.31	26.4737	4.463	3.50467	1	1		10.2553	102.824	13.4391	2.78635	4.7467	0.71445	1.78505
PES	163	195	16	184	60	20.355	5.796		22	441.385	80.738	36.465	13.274	11.837	5.062	4506.75	23007	0.014	3.856	0.259	0.47		59.3293	31.5683	3.63133	3.62	1	1		11.3817	103.688	14.8497	2.86455	5.22775	0.65375	1.8732
PES	138	196	15	337	82	19.21	4.514		15	390.352	67.25	34.014	20.664	13.796	4.618	3009.33	12974.1	0.018	2.956	0.338	0.38		61.3673	31.454	4.359	3.53467	1	1		11.3528	138.131	15.2196	2.8427	5.2395	0.62375	1.9256
PES	173	190	11	148	37	17.962	4.426		20	412.379	77.763	42.033	13.696	5.683	3.614	2695.04	4494.15	0.017	3.421	0.292	0.567		63.5043	27.5327	4.36933	2.98833	1	1		10.3379	140.916	15.453	2.7311	5.02835	0.55575	1.9406
PES	157	193	19	299	91	12.882	3.569		20	325.033	55.196	23.25	13.942	4.31	5.363	3080.07	9802.86	0.013	4.459	0.224	0.414		53.898	29.21	4.59333	2.39867	1	1		9.8531	126.837	14.5601	2.7301	4.75375	0.61125	1.84725
PES	133	141	16	148	44	18.46	4.853		18	282.312	46.069	27.994	8.162	6.584	5.126	3025.86	13971.1	0.019	3.341	0.299	0.536		57.998	30.8883	4.343	3.06233	1	1		11.6637	123.75	15.6481	2.9134	5.28355	0.60825	1.90675
PES	155	163	12	145	46	16.323	5.093		22	358.286	69.789	33.25	16.579	8.806	4.3	3702.86	19984.9	0.018	3.084	0.324	0.541		68.809	28.7257	4.58033	4.71533	1	1		10.7561	116.934	14.9117	2.7039	5.2731	0.6195	1.98635
PES	148	176	25	481	114	20.359	5.482		17	376.887	73.237	48.941	7.958	4.857	5.85	3720.53	17692.7	0.016	3.778	0.265	0.407		68.5813	30.502	5.046	4.4	1	1		11.394	131.287	15.0019	2.8687	5.1829	0.6404	1.87895
PES	113	127	12	118	31	18.407	4.856		13	241.007	48.508	29.347	12.275	7.964	4.177	2082.65	9278.09	0.027	3.247	0.308	0.473		67.4	35.6667	4.99633	3.53833	1	1		10.8008	118.24	15.2816	2.72785	5.22785	0.59755	1.97085
PES	151	186	13	161	53	21.911	5.039		13	217.839	42.686	19.776	11.991	10.026	4.6	1793.98	5762.13	0.022	3.456	0.289	0.388		69.2597	36.737	4.935	3.29633	1	1		10.6212	120.909	14.3457	2.7244	5.1199	0.6493	1.9807
PES	181	218	21	206	71	19.506	5.571		14	299.968	50.857	29.545	20.463	4.839	5.535	2485.29	11152.6	0.023	3.837	0.261	0.426		71.4633	32.186	3.991	4.03967	1	1		11.6145	135.091	15.4288	2.9737	5.221	0.6246	1.83605
PES	143	200	23	831	194	19.214	4.876		12	281.964	38.731	25.423	15.942	11.407	4.226	1623.46	6665.15	0.032	4.633	0.216	0.424		68.559	32.1547	3.85967	3.723	1	1		10.922	127.368	15.7038	2.7922	5.23625	0.5617	1.9488
LEC	107	143	12	180	46	19.458	3.613		13	164.829	35.609	20.845	15.275	10.581	3.217	1216.16	4586.57	0.039	3.373	0.296	0.528		64.883	20.693	3.84533	5.249	1	1		10.6018	71.5452	13.9145	2.97225	4.8916	0.69	1.83315
LEC	88	88	2	20	8	16.68	4.732		13	185.68	40.405	30.27	13.083	17.685	3.056	1920.39	7053.29	0.024	2.654	0.377	0.547		57.0897	23.6417	5.00667	4.48	1	1		11.0643	99.2611	14.2449	2.9673	4.89015	0.6881	1.75755
LEC	88	96	4	36	9	18.628	4.366		14	199.914	35.348	21.103	8.754	8.052	3.886	1454.72	4449.64	0.026	2.619	0.382	0.41		45.4207	18.3903	3.723	3.333	1	1		11.454	108.559	14.3587	2.94765	5.24415	0.69875	1.9261
LEC	139	163	10	84	28	18.957	4.125		17	369.388	85.82	28.526	12.21	6.805	3.676	3469.92	24535.9	0.026	3.289	0.304	0.526		55.0467	21.7097	2.55567	3.58133	1	2		10.3302	84.606	13.2019	2.7607	4.72105	0.74315	1.7802
LEC	138	161	14	87	30	19.003	4.09		11	287.199	75.934	55.108	9.772	5.18	3.872	1947.6	9346.34	0.031	2.125	0.471	0.389		55.935	22.789	3.41833	4.18867	1	2		10.7485	87.6813	13.6689	2.80135	4.9576	0.72195	1.88325
LEC	116	122	12	67	24	23.867	4.92		13	193.018	31.653	17.898	9.847	3.636	4.889	1163.89	5643.13	0.052	2.874	0.348	0.477		64.714	27.083	3.606	4.32567	1	1		11.5592	97.3353	14.0047	2.95265	5.03585	0.74135	1.8003
LEC	85	93	9	95	27	14.833	3.452		14	157.444	22.02	21.048	8.377	5.406	2.6	906.042	3533.74	0.054	4.675	0.214	0.538		58.3693	25.151	3.81767	3.98567	1	1		9.48325	97.4754	12.8628	2.6442	4.57	0.7197	1.862
LEC	71	80	7	76	29	14.119	3.283		16	347.508	66.563	39.018	8.153	6.394	5.401	2906.79	18428.2	0.027	2.614	0.383	0.533		52.6287	18.532	4.218	3.35967	1	2		11.3406	87.6255	14.9808	3.05575	4.87625	0.64175	1.65495
LEC	84	93	9	97	42	17.262	3.671		12	111.972	21.185	14.302	5.35	2.743	3.167	925.934	2184.93	0.032	4.009	0.249	0.38		60.4803	24.9563	2.74733	4.395	1	2		10.1727	113.68	13.5278	2.74285	4.87255	0.69935	1.93865
LEC	96	110	8	84	21	13.884	5.194		17	159.541	23.136	20.108	6.582	4.015	3.495	1094.37	3513.59	0.037	4.83	0.207	0.463		60.5603	24.5997	3.60033	4.27533	1	1		10.8098	96.7726	14.1597	2.84395	4.9522	0.683	1.9108
LEC	76	86	6	54	19	15.484	2.998		20	306.349	71.576	36.679	7.4	7.547	3.995	2820.67	14159	0.022	2.061	0.485	0.4		49.824	17.3013	3.78967	3.826	1	1		11.8463	105.168	14.534	2.90835	5.2458	0.7031	1.9172
LEC	76	97	8	87	27	11.178	2.749		10	123.853	21.679	13.484	6.147	4.289	3.737	688.815	3180.42	0.084	2.621	0.381	0.58		48.4577	21.1817	3.11567	3.633	1	1		11.099	97.6535	13.895	2.943	4.886	0.7272	1.78695
LEC	74	114	7	68	16	18.345	3.468		12	150.248	30.843	27.939	3.444	4.165	2.998	1026.22	6066.83	0.072	2.707	0.369	0.572		59.9613	22.415	3.20367	4.44833	1	1		10.5019	79.5574	13.5634	2.86345	4.75885	0.7186	1.82655
LEC	75	89	13	84	35	19.136	4.733		12	168.169	34.17	28.037	7.363	5.059	3.224	1077.63	3520.14	0.038	3.812	0.262	0.452		54.304	22.5463	4.371	3.93833	1	2		9.9194	93.9078	13.3968	2.6867	4.8867	0.6934	1.9649
LEC	117	144	8	71	18	25.644	5.415		16	274.36	50.699	33.05	8.396	4.725	5.088	2647.36	11189.7	0.02	3.249	0.308	0.46		61.3437	24.8667	3.164	3.84033	1	2		10.2691	105.32	14.0686	2.64385	5.2306	0.655	2.09375
LEC	105	138	8	120	49	21.699	4.227		12	154.25	37.584	14.297	21.749	12.908	4.376	1369.87	3407.39	0.023	4.282	0.234	0.396		54.0087	18.731	2.10033	3.95767	1	2		10.4116	106.005	13.694	2.7015	5.08095	0.69735	2.0162
LEC	62	73	3	37	6	16.666	4.649		20	248.935	51.728	28.446	5.501	2.597	3.656	2662.12	8546.58	0.015	1.974	0.506	0.487		62.1143	23.8373	4.08067	3.564	1	1		10.4116	106.005	13.694	2.7015	5.08095	0.69735	2.0162
LEC	92	102	5	33	9	17.036	3.509		11	101.435	19.425	12.267	4.949	2.272	3.413	649.75	1799.74	0.054	2.819	0.355	0.492		49.0147	20.3737	3.87433	4.15067	1	2		11.1937	119.524	14.4915	2.78725	5.40025	0.6707	2.10385
LEC	89	103	5	34	10	22.238	4.602		11	109.468	22.329	19.183	3.762	3.564	3.286	590.357	2250.61	0.081	2.837	0.353	0.493		62.245	23.0797	3.28367	4.52967	1	2		11.982	101.766	14.4308	3.00445	5.30095	0.7234	1.8522
LEC	86	100	4	31	9	18.679	4.459		17	192.474	39.227	23.588	8.475	8.129	4.034	1308.35	5195.11	0.038	3.545	0.282	0.49		58.9377	26.409	4.31733	4.30367	1	2		11.0077	93.486	14.4089	2.8305	5.1481	0.6672	1.9559
